# Supplementary material for: Investigation of the optimum planting dates for maize varieties using a hybrid approach: A case of Hwedza, Zimbabwe
Source: Heliyon. 2021 Feb 6;7(2):e06109. doi: 10.1016/j.heliyon.2021.e06109 (PMC7873380; doi:10.1016/j.heliyon.2021.e06109)
Supplement: Maize and Sorghum Questionnaire [file mmc1.xlsx]

## Sheet: Page 1
Appendix A: Maize and Sorghum Cropping Calendar in a changing climate Questionnaire					Questionnaire ID
You have been selected to provide your candid and objective response regarding your current state in terms of maize and sorghum cropping calendar in changing climate in your area.
The interview will comprise a series of questions . Your participation in this interview is entirely voluntary.							Date
Interviewer Details : Name			Phone Number
Province			District
Sector		LSCFA/ ESTATES	A2		A1	SSCFA	OR		CA
Total Number of Farming HH
Number of farmers interviewed
Farmers Demographics
HH	Farmer Name	Farm Name	Sex 1.Female 2. Male		Age	How long have you been staying in this community (Years)
1
2
3
4
5
6
7
8
9
10
11
12
13
14
15

## Sheet: Page 2.
CROPPING INFORMATION
							Questionnaire ID………………………………
		Maize information				Sorghum information
HH	Sector	Do farmer usually grows Maize	Eastimate Area under Maize (Ha)	Eastimate of normal Yield (T/Ha)	2 Major Varieties in Maize	Do farmer grows Sorghum	Eastimate Area under Sorghum (Ha)	Eastimate of normal Yield (T/Ha)	2 Major Varieties in Sorghum
1
2
3
4
5
6
7
8
9
10
11
12
13
14
15
Totals
Sector: 1.LSCFA / Eastates2. A2. 3. A1. 4. SSCFA. 5. OR. 6. CA		1. Yes. 2. No			Varieties Codes: 1 short 2. medium. 3. late maturity	1. Yes. 2. No			Varieties Codes: 1 short 2. medium. 3. late maturity
				Page 2 of 3

## Sheet: Page 3
Season Quality							Questionnaire ID……………………………
NB. Try to refer and probe all the information for the past 10 years
HH	Common month of Start of the season for the past 10 years	What is the common dekad when the season usually starts ?	Common end of Season (Dekad)	Month of End of Season	Longest Dry Spells	Month of longest dry Spell	longest Wet Spell	Month of longest Wet Spell	Do you have acces to weather forecasts ?
1
2
3
4
5
6
7
8
9
10
11
12
13
14
15
	For Dekads responds use the the following codes: 1. First dekad. 2. Second dekad. 3. Third dekad
Comments
